# Supplementary material for: Oncocytoma-Related Gene Signature to Differentiate Chromophobe Renal Cancer and Oncocytoma Using Machine Learning
Source: Cells. 2022 Jan 15;11(2):287. doi: 10.3390/cells11020287 (PMC8774230; doi:10.3390/cells11020287)
Supplement: Supplementary file 1 [file cells-11-00287-s001.zip]

Archive with 1 entries (1 files):
- cells-1551407-Supplementary.pdf
